# Supplementary material for: Complex Diagnostics of Non-Specific Intellectual Developmental Disorder
Source: Int J Mol Sci. 2022 Jul 14;23(14):7764. doi: 10.3390/ijms23147764 (PMC9323143; doi:10.3390/ijms23147764)
Supplement: Supplementary file 1 [file ijms-23-07764-s001.zip]

Archive with 2 entries (2 files):
- Supplementary Matherial S2.pdf
- Supplementary Table S1.xlsx
